# Supplementary material for: Tetracycline Resistance Among Canine Methicillin-Resistant Staphylococcus pseudintermedius (MRSP) Clinical Isolates: Is Minocycline a Viable Treatment Option?
Source: Antibiotics (Basel). 2025 Dec 20;15(1):9. doi: 10.3390/antibiotics15010009 (PMC12838334; doi:10.3390/antibiotics15010009)
Supplement: Supplementary file 1 [file antibiotics-15-00009-s001.zip]

Archive with 2 entries (2 files):
- antibiotics-4021789-supplementary_revised_Table S1.xlsx
- Table S2.pdf
