# Supplementary material for: Tetracycline Resistance Among Canine Methicillin-Resistant Staphylococcus pseudintermedius (MRSP) Clinical Isolates: Is Minocycline a Viable Treatment Option?
Source: Antibiotics (Basel). 2025 Dec 20;15(1):9. doi: 10.3390/antibiotics15010009 (PMC12838334; doi:10.3390/antibiotics15010009)
Supplement: Supplementary file 1 [file antibiotics-15-00009-s001.zip › antibiotics-4021789-supplementary_revised_Table S1.xlsx]

## Sheet: Arkusz2
				Tetracycline				Doxycycline				Minocycline
	No	Clinical material	Isolate	Disk diffusion [mm]	Interpretation	MIC	Interpretation	Disk diffusion [mm]	Interpretation	MIC	Interpretation	Disk diffusion [mm]	Interpretation	MIC	Interpretation	TetK	TetL	TetM	TetO	MLST type	SCCmec type	Year
	1	urine	460/07	8	R	32	R	11	R	12	R	30	S	0.094	S	+	-	-	-	ST71	II-III	2007
	2	urine	637/07	0	R	32	R	15	R	12	R	28	S	0.032	S	+	-	-	-	ST71	II-III	2007
	3	skin swab	1071/07	8	R	32	R	15	R	8	R	28	S	0.094	S	+	-	-	-	ST71	II-III	2007
	4	throat swab	1143/09	0	R	32	R	11	R	3	R	27	S	0.094	S	+	-	-	-	ST71	IV	2009
	5	pseudoarthrosis	1443/09	10	R	32	R	14	R	8	R	14	R	3	R	+	-	+	-	ST71	II-III	2009
	6	ear swab	1750/09	8	R	32	R	14	R	8	R	23	S	0.094	S	+	-	-	-	ST71	II-III	2009
	7	skin swab	2477/09	29	S	0.19	S	29	S	0.032	S	32	S	0.023	S	-	-	-	-	ST71	II-III	2009
	8	skin swab	2985/09	0	R	24	R	15	R	8	R	23	S	0.094	S	+	-	-	-	ST71	II-III	2009
	9	skin swab	3033/09	28	S	0.19	S	25	S	0.064	S	28	S	0.032	S	-	-	-	-	ST71	II-III	2009
	10	skin swab	87/10	32	S	0.19	S	32	S	0.047	S	29	S	0.023	S	-	-	-	-	ST71	II-III	2010
	11	skin swab	182/10	7	R	48	R	11	R	12	R	29	S	0.094	S	+	-	-	-	ST71	II-III	2010
	12	wound swab	937/10	33	S	0.125	S	32	S	0.094	S	24	S	0.016	S	-	-	-	-	ST71	II-III	2010
	13	urine	1030/10	0	R	24	R	9	R	12	R	20	S	0.125	S	+	-	-	-	ST71	II-III	2010
	14	urine	2311/10	0	R	24	R	10	R	6	R	22	S	0.094	S	+	-	-	-	ST71	II-III	2010
	15	urine	2481/10	9	R	16	R	15	R	3	R	30	S	0.047	S	+	-	-	-	ST71	II-III	2010
	16	internal organs	279/11	6	R	32	R	11	R	8	R	22	S	0.094	S	+	-	-	-	ST71	II-III	2011
	17	skin swab	293/11	0	R	32	R	11	R	12	R	27	S	0.047	S	+	-	-	-	ST71	II-III	2011
	18	skin fistula	300/11	8	R	32	R	14	R	16	R	26	S	0.064	S	+	-	-	-	ST71	II-III	2011
	19	skin swab	519/11	6	R	24	R	10	R	8	R	27	S	0.064	S	+	-	-	-	ST71	II-III	2011
	20	internal organs	1034/11	0	R	16	R	9	R	16	R	15	R	3	R	-	-	+	-	ST258	IV	2011
	21	wound swab	1941/11	8	R	32	R	11	R	4	R	28	S	0.094	S	+	-	-	-	ST71	II-III	2011
	22	ear swab	975/12	7	R	32	R	11	R	12	R	29	S	0.094	S	+	-	-	-	ST71	II-III	2012
	23	urine	1297/12	8	R	32	R	10	R	8	R	27	S	0.094	S	+	-	-	-	ST71	II-III	2012
	24	skin swab	1869/12	6	R	32	R	11	R	8	R	27	S	0.125	S	+	-	-	-	ST71	II-III	2012
	25	urine	231/13	25	S	0.125	S	30	S	0.094	S	28	S	0.023	S	-	-	-	-	ST71	IV	2013
	26	urine	464/13	34	S	0.125	S	32	S	0.064	S	31	S	0.023	S	-	-	-	-	ST71	II-III	2013
	27	conjunctival swab	722/13	34	S	0.125	S	32	S	0.125	S	30	S	0.023	S	-	-	-	-	ST71	II-III	2013
	28	wound swab	813/13	8	R	32	R	11	R	8	R	25	S	0.094	S	+	-	-	-	ST71	II-III	2013
	29	wound swab	354/15	8	R	24	R	16	R	6	R	13	R	1	R	+	-	+	+	ST551	V	2015
	30	ear swab	36/16	9	R	32	R	17	R	3	R	13	R	4	R	-	-	+	+	ST551	V	2016
	31	skin swab	417/16	24 powt	S	0.25	S	26	S	0.047	S	24	S	0.023	S	-	-	-	-	ST71	II-III	2016
	32	ear swab	598/16	9	R	32	R	11	R	4	R	14	R	6	R	+	-	+	+	ST551	V	2016
	33	skin swab	741/16	9	R	32	R	10	R	6	R	16	R	3	R	+	-	+	-	ST551	V	2016
	34	skin swab	862/16	10	R	16	R	11	R	8	R	16	R	1	R	+	-	+	-	new ST2851	V	2016
	35	skin swab	867/16	0	R	16	R	10	R	12	R	15	R	1	R	-	+	+	-	new ST2869	V	2016
	36	urine	869/16	8	R	32	R	14	R	12	R	15	R	3	R	+	-	+	-	new ST2851	V	2016
	37	wound swab	896/16	8	R	16	R	10	R	16	R	15	R	3	R	+	-	+	+	ST551	V	2016
	38	nasal swab	950/16	8	R	32	R	11	R	16	R	15	R	4	R	+	-	+	+	ST551	V	2016
	39	urine	998/16	8	R	48	R	11	R	12	R	16	R	4	R	+	-	+	+	ST551	V	2016
	40	skin swab	1007/16	8	R	48	R	10	R	12	R	15	R	4	R	+	-	+	+	new 2851	V	2016
	41	oral swab	48/17	25	S	0.125	S	27	S	0.047	S	28	S	0.016	S	-	-	-	-	ST71	II-III	2017
	42	stool sample	101/17	0	R	48	R	10	R	16	R	14	R	6	R	+	-	+	+	ST551	V	2017
	43	skin swab	138/17	9	R	48	R	12	R	12	R	16	R	6	R	-	-	+	+	ST672	V	2017
	44	foreskin swab (napletek)	225/17	9	R	48	R	17	R	12	R	13	R	6	R	+	-	+	+	ST551	V	2017
	45	nasal swab	91/24	0	R	32	R	9	R	16	R	16	R	6	R	+	-	+	-	new ST2851	V	2024
	46	ear swab	05/24	9	R	64	R	18	R	16	R	18	R	6	R	+	-	+	-	new ST2851	V	2024
	47	urine	46/24	0	R	48	R	18	R	12	R	13	R	6	R	+	-	+	-	new ST2851	V	2024
	48	urine	97/24	8	R	64	R	10	R	12	R	16	R	6	R	+	-	+	-	new ST2851	V	2024
	49	ear swab	10/24	9	R	32	R	11	R	12	R	18	R	6	R	+	-	+	-	new ST2851	V	2024
	50	conjunctival swab	19/24	9	R	24	R	18	R	16	R	19	R	3	R	+	-	+	-	new ST2851	V	2024
